# Supplementary material for: Pathways to Homelessness among Older Homeless Adults: Results from the HOPE HOME Study
Source: PLoS One. 2016 May 10;11(5):e0155065. doi: 10.1371/journal.pone.0155065 (PMC4862628; doi:10.1371/journal.pone.0155065)
Supplement: S1 Table — This spreadsheet includes the data for the variables examined in this paper. (CSV) [file pone.0155065.s002.csv]

Sex	B4a	incarceratedminor	B6	B7a	B8	B9	A1	A2a	A3a	A4a	Prison18	Prison26	Regdrink_minor	Regdrink_18	Regdrink_26	acc_drink	regdrug_minor	regdrug_18	regdrug_26	MentalDx18	MentalDx26	NeglectAbuseChild	TBILOC_MINOR	TBILOC_18	TBILOC_26	LowAttainment18	LowAttainment26	UnderEmployed18	UnderEmployed26	acc_incarc	acc_drug	MentalProbChild	LowOccupation	ChronicMinor	Chronic18	Chronic26	ACC_Chronic	yearshmls	SpousePartner18	SpousePartner26	stablehoused1yr	Race_AfroAmerican	HSorGED	SingleParent
1	0	0	0	0	0	0	0	1	0	0	0	0	0	1	1	2	1	1	1	0	0	1	0	0	0	0	0	0	0	1	3	1	0	0	0	1	1	1	1	1	1	1	0	0
2	0	0	0	1	0	0	0	1	1	0	0	0	1	1	1	3	1	1	1	1	0	1	0	0	0	1	0	0	1	1	3	1	1	0	0	1	1	16			1	1	0	1
1	0	0	0	0	0	0	0	0	0	0	0	1	1	0	0	1	0	1	1	1	1	0	0	0	1	0	1	0	0	2	2	1	0	0	0	0	0	2	1	1	1	1	1	0
1	0	0	0	0	0	0	0	0	0	0	0	0	1	1	1	3	1	1	1	1	0	0	0	0	0	0	0	0	0	2	3	1	0	0	0	0	0	16	1	1	1	1	0	1
1	0	0	0	0	0	1	0	0	0	0	0	1	1	1	1	3	1	1	1	0	1	0	0	0	1	1	1	0	0	2	3	0	0	1	0	1	2	0.17	0	1	0	0	0	0
1	0	0	0	0	0	0	0	0	0	0	0	0	1	0	0	1	0	1	1	0	1	0	0	0	0	0	0	1	1	1	2	1	1	0	0	0	0	0.75	0	1	0	1	1	1
1	0	0	0	0	0	1	0	0	0	0	0	0	0	1	1	2	0	1	1	1	0	0	0	0	0	0	1	0	0	0	2	0	0	0	0	0	0	0	1	1	0	1	0	1
1	0	1	1	1	0	0	0	0	0	0	0	0	1	0	0	1	1	0	1	0	0	0	0	0	0	1	0	1	1	2	2	1	1	0	0	0	0	7	1	1	1	1	1	1
1	0	0	0	0	0	0	0	0	0	0	0	1	0	1	1	2	0	1	1	0	1	0	0	0	0	1	1	0	0	1	2	0	0	0	0	1	1	0	1	1	1	1	0	0
1	0	0	0	0	0	0	0	1	0	0	0	1	0	1	1	2	0	1	1	0	0	1	0	0	1	0	1	1	0	1	2	1		1	1	1	3	0.08	0	0	0	1	1	1
1	0	0	0	1	0	0	0	0	0	0	0	0	0	1	1	2	1	1	1	0	1	0	1	0	0	0	1	0	0	1	3	0	0	0	0	0	0	0.58	1	1	0	1	0	1
2	0	0	0	0	0	0	0	1	1	1	0	1	1	1	1	3	1	1	1	0	0	1	0	0	0	1	1	0	1	1	3	1	1	0	0	1	1	0	1	1	1	1	0	0
1	0	1	0	0	0	0	0	0	0	0	0	1	0	0	1	1	1	1	0	0	1	0	0	0	0	0	0	0	0	3	2	0	0	0	0	1	1	0	1	1	1	1	0	0
1	0	0	0	1	0	0	0	0	0	0	1	0					1	1	1	0	0	0	0	0	0	0	1	0	1	1	3	1	1	0	0	1	1	0	1	1	1	1	0	0
1	0	0	0	0	0	0	0	1	0	0	0	1	0	1	1	2	1	1	1	1	0	1	0	0	0	1	1	1	1	2	3	1	1	0	0	1	1	19	0	1	1	1	0	1
1	0	0	0	1	0	0	1	1	1	0	0	1	1	1	1	3	0	1	0	0	0	1	0	0	0	0	0	0	0	2	1	1	0	0	0	0	0	7	1	1	1	1	0	1
1	0	0	0	0	0	0	0	0	0	0	0	0	1	0	0	1	0	0	0	0	0	0	0	0	0	0	0		0	1	0	1	0	0	0	0	0	0	0	0	1	0	0	0
1	0	0	0	0	0	0	0	0	0	0	0	0	1	0	0	1	0	0	0	0	0	0	0	0	1	0	0	1	1	1	0	1	0	0	0	1	1	0	0	1	1	1	0	0
1	0	0	0	0	0	1	0	0	0	0	1	0	1	0	0	1	1	1	1	0	0	0	1	0	0	0	1	0	0	1	3	1	0	0	0	1	1	0	0	1	1	1	1	0
2	0	0	0	0	0	0	0	1	0	0	0	0	1	0	0	1	0	0	1	0	0	1	0	0	0	0	1	1	0	1	1	1	0	0	0	0	0	0	0	1	0	1	0	0
1	0	0	0	0	0	1	0	0	0	0	0	0	1	1	1	3	1	1	0	0	0	0	0	0	0	0	0	0	0	1	2	1	1	0	0	1	1	0	1	1	0	1	0	0
1	0	0	0	0	0	1	0	0	0	0	0	0					0	0	0	0	0	0	1	1	0	0	0	1	1	0	0	1	0	0	0	0	0	0	0	0	1	1	0	1
2	0	0	0	0	0	0	0	0	0	0	0	0	1	0	0	1	0	0	0	0	0	0	0	0	0	1	0	1	1	1	0	1	0	0	0	0	0	0	0	1	0	1	1	0
1	0	0	0	0	0	0	0	0	0	0	0	0	1	0	0	1	1	1	0	0	0	0	1	0	0	0	0		0	0	2	0	1	0	0	0	0	0	0	0	1	1	0	0
1	0	0	0	0	0	0	0	1	0	0	0	0	1	0	0	1	0	0	0	1	0	1	0	0	0	0	1	1	0	0	0	1	0	0	0	0	0	5	0	0	1	0	0	0
1	0	0	0	1	0	0	0	1	0	1	0	0	0	1	1	2	0	1	1	1	1	1	0	0	1	1	1	1	1	2	2	1	1	0	0	0	0	0.83	1	1	0	1	0	1
1	0	1	0	1	0	0	0	1	1	0	0	0	0	0	0	0	1	1	1	0	0	1	0	0	0	0	0	0	0	2	3	1	0	0	0	0	0	0	1	1	0	1	1	1
1	0	0	0	0	0	1	0	1	0	0	0	0	1	0	0	1	0	0	0	0	0	1	0	0	0	0	0	0	1	0	0	1	0	0	0	0	0	0	0	1	0	1	0	0
2	0	0	0	0	0	0	0	1	0	0	0	0	0	0	1	1	0	1	1	0	0	1	0	0	1	0	0	0	0	0	2	0	0	1	1	1	3	0	1	1	0	1	0	0
1	0	0	0	0	0	1	0	0	0	0	0	0	0	1	1	2	1	1	0	0	0	0	0	0	0	1	0	0	0	0	2	1	1	0	0	1	1	4	0	1	1	1	1	1
1	0	1	0	1	0	0	0	1	1	0	1	0	1	0	0	1	0	1	1	1	1	1	0	0	1	0	1	1	1	2	2	0	0	0	0	0	0	1.5	1	1	1	1	1	1
2	1	1	0	1	0	0	0	1	1	1	0	0	1	0	0	1	1	1	1	0	1	1	0	0	0	1	1	1	1	2	3	0	1	0	0	0	0	6	0	1	1	1	1	0
1	0	0	0	1	0	0	0	0	1	0	0	0	0	0	1	1	0	0	1	0	1	1	0	0	1	0	1	0	0	1	1	1	0	0	0	0	0	15	1	1	1	1	0	0
2	1	0	0	0	0	0	0	0	0	0	0	1	0	0	0	0	0	0	1	1	1	0	0	0	1	0	0	1		2	1	0	0	0	0	0	0	0	0	0	0	1	0	1
2	1	1	0	1	0	0	0	1	1	1	0	0	1	1	1	3	1	1	1	1	0	1	1	0	0	1	1	0	0	2	3	1	0	1	0	0	1	0.33	1	1	0	0	1	1
1	0	0	0	1	0	0	0	1	0	0	0	0	1	1	1	3	1	1	1	0	0	1	0	0	0	0	1	0	1	2	3	1	0	0	0	0	0	0	0	1	0	1	0	0
1	0	0	0	0	1	1	0	1	1	1	0	0	0	1	1	2	1	1	1	0	0	1	0	0	0	0	1	1	0	1	3	1	1	0	0	1	1	0.12	0	0	0	0	0	1
2	0	0	0	0	1	0	0	1	1	1	0	0	1	0	0	1	0	0	1	1	1	1	0	0	0	0	1	0	1	1	1	0	0	0	0	1	1	4	1	0	1	1	0	0
2	0	0	0	0	0	0	0	1	1	1	1	0	1	0	0	1	0	0	0	1	1	1	0	0	0	1	1	0	0	1	0	1	0	0	0	0	0	10	0	1	0	0	0	0
2	0	0	0	0	0	0	1	1	1	0	0	0	1	0	0	1	0	0	0	0	1	1	1	0	0	1	1	0	1	0	0	1	0	1	0	0	1	0	0	1	1	0	0	0
1	0	0	0	0	0	0	0	0	0	0	0	0	1	0	0	1	0	0	0	0	0	0	0	0	0	0	1	0	0	1	0	1	0	0	0	0	0	0.67	1	1	1	0	0	0
2	0	0	0	0	0	0	0	0	0	0	0	0	1	0	0	1	0	0	0	0	0	0	0	0	0	1	1	1	1	0	0	1	1	0	0	0	0	5			1	1	1	1
1	0	0	0	1		1	0	1	0	0	1	0	1	0	0	1	1	1	1	0	0	1	0	0	1	0	1	1	1	2	3	1	1	0	0	1	1	22	1	1	1	1	1	1
1	0	0	0	1	0	0	1	1	1	1	0	1	1	0	0	1	1	1	1	0	0	1	1	0	0	1	1	0	1	2	3	1	0	0	0	0	0	19	1	1	1	1	0	0
1	0	0	0	0	0	0	0	0	1	0	0	0	1	1	0	2	1	1	1	0	0	1	0	0	0	0	1	0	0	2	3	1	1	0	0	0	0	2	0	1	0	1	0	1
1	0	0	0	0	0	0	0	0	0	0	0	1	1	0	0	1	0	0	0	0	0	0	0	0	0	0	0	1	1	1	0	1	0	0	0	1	1	0	0	1	1	1	0	1
2	0	0	0	0	0	0	0	0	0	1	0	0	1	0	0	1	1	1	1	0	0	1	0	0	0	1	1	0	0	1	3	1	1	0	0	0	0	5	1	1	1	1	1	1
1	0	0	0	1	0	0	1	1	1	0	0	0	1	0	0	1	1	0	0	0	0	1	1	0	0	0	0	0	0	1	1	1	0	0	0	0	0	0	1	1	1	1	0	1
2	0	0	0	0	0	0	0	0	0	0	0	0	0	1	0	1	0	0	1	0	1	0	0	0	0	1	1	1	1	1	1	1	0	0	0	1	1	6	0	0	1	1	0	1
1	0	0	0	0	0	0	0	0	0	0	0	0	0	0	1	1	0	1	0	0	1	0	0	0	0	0	1	0	0	2	1	1	0	0	0	1	1	1.5	0	1	0	1	0	0
1	0	0	0	0	0	0	0	0	0	0	0	0	1	0	0	1	1	1	1	0	0	0	0	0	0	0	1	0	0	1	3	1	0	0	0	1	1	0	1	1	1	0	0	0
1	0	0	0	0	0	0	0	0	0	0	0	0	1	0	0	1	0	1	1	1	0	0	0	1	0	0	1			1	2	0	0	0	0	1	1	20	0	0	1	1	1	1
2	0	0	0	0	0	0	0	0	0	0	0	0	1	0	0	1	0	0	0	0	0	0	0	0	0	0	0	1	1	0	0	1	1	0	0	0	0	0			0	1	1	0
1	0	0	0	0	0	0	0	1	0	0	0	0	0	1	1	2	1	1	1	0	0	1	0	0	1	0	1	0	0	1	3	1	1	0	0	1	1	1	1	1	1	1	1	0
1	0	0	0	0	0	0	0	1	0	0	1	0	0	0	1	1	0	0	0	0	0	1	0	0	0	0	0	0	0	1	0	1	0	0	0	0	0	0	0	1	1	1	0	0
2	0	0	0	0	0	1	0	0	0	1	0	0	0	0	0	0	0	1	1	0	0	1	0	0	0	0	0	0	0	1	2	1	0	0	0	0	0	0	1	1	1	1	0	1
1	0	0	0	0	0	0	0	0	1	0	0	1	0	1	0	1	0	0	1	0	1	1	0	0	0	0	0	0	0	2	1	1	0	0	0	0	0	8	0	0	1	1	0	1
1	0	1	0	0	0	0	1	1	1	1	0	0	0	0		0	1	1	0	0	1	1	0	0	1	0	0	1	1	2	2	1	1	0	0	0	0	0	1	1	1	1	1	1
1	0	0	0	0	0	1	0	0	0	0	1	0	1	0	0	1	1	1	1	0	0	0	0	0	0	0	1	0	1	1	3	1	0	0	0	1	1	0.25	0	1	0	1	0	0
1	0	0	0	0	0	0	0	1	0	0	0	0	1	0	0	1	0	0	0	0	1	1	0	0	0	0	1	0	0	2	0	1	0	0	0	0	0	0	1	1	0	1	0	1
1	0	0	0	0	0	0	0	0	0	0	0	1	0	0	1	1	0	0	0	1	0	0	0	0	0	0	1	0	0	1	0	1	0	0	0	1	1	0.25	1	1	1	1	0	1
1	0	0	0	0	0	1	0	0	0	0	0	1	1	0	0	1	0	1	1	0	0	0	1	0	0	0	0	0	0	2	2	1	1	0	0	0	0	0	1	1	1	1	0	1
2	0	0	0	0	0	0	0	1	0	0	0	0	1	0	0	1	0	0	1	0	0	1	0	0	0	1	1	1	1	2	1	1	0	0	0	1	1	1	1	1	1	1	0	0
1	0	0	0	0	0	0	0	0	1	0	0	0	0	1	1	2	0	0	0	0	0	1	1	0	1	0	1	0	0	1	0	0	0	0	0	1	1	0	1	1	1	1	0	1
2	1	0	0	0	0	1	0	0	0	0	0	0	1	1	1	3	0	0	1	0	0	0	0	0	1	0	0	1	0	2	1	1	1	0	0	1	1	17	1	1	1	0	0	1
1	0	0	0	0	0	0	0	1	0	0	0	0	1	0	0	1	0	0	0	0	0	1	0	0	0	0	0	0	0	0	0	1	0	0	0	0	0	0	1	0	0	1	0	0
1	0	1	0	1	0	0	0	1	0	0	0	1	0	1	1	2	0	0	1	0	1	1	0	0	1	0	0	0	0	3	1	1	0	0	0	0	0	3	1	1	0	1	1	1
1	0	0	0	0	0	1	0	1	1	0	1	0	0	1	1	2	0	1	1	1	1	1	0	0	1	0	0			1	2	1	0	0	0	1	1	12	1	1	1	1	1	1
1	0	0	0	0	0	0	0	0	0	0	0	0	1	0	0	1	1	1	1	0	0	0	0	0	0	0	1	1	0	1	3	1	0	0	0	1	1	6	0	0	1	1	0	1
1	0	0	0	1	0	0	0	1	0	0	1	0	0	1	1	2	0	1	1	1	0	1	0	1	1	0	0	0	0	1	2	1	0	0	0	0	0	0.42	1	0	1	1	0	1
1	0	0	0	0	0	0	0	0	0	0	0	0	0	1	1	2	0	1	1	0	1	0	0	1	0	0	1	0	0	1	2	1	0	0	0	0	0	0.75	0	1	0	1	1	1
1	0	0	0	0	0	0	0	1	0	0	0	0	1	0	0	1	0	1	1	0	1	1	0	0	0	1	1	1	0	1	2	1	0	0	0	1	1	1	0	1	0	0	0	0
1	1	1	0	0	0	1	1	1	1	0	1	0	1	1	1	3	1	1	1	0	0	1	0	0	0	0	1	1	1	2	3	1	1	0	0	1	1	26	1	1	1	1	1	0
1	0	0	0	0	0	0	0	0	0	0	0	0	1	0	0	1	0	0	1	0	0	0	0	0	0	1	1	1	0	0	1	0	0	0	0	0	0	0	1	1	1	1	0	0
1	0	0	0	1	0	0	0	0	0	0	0	0	0	0	1	1	0	0	0	1	0	0	0	1	0	0	0	1	1	2	0	1	0	0	0	1	1	27	0	0	1	0	0	0
1	0	0	0	0	0	1	0	0	0	0	0	0	0	1	1	2	0	1	1	0	0	0	0	0	0	0	1	0	1	0	2	1	1	0	0	1	1	0	0	1	1	1	0	1
1	0	0	0	1	0	1	0	0	0	0	0	1	0	0	1	1	1	0	0	0	1	0	0	0	0	0	0	0	0	2	1	0	0	0	0	0	0	0	1	1	1	1	0	1
1	0	0	0	0	0	0	0	0	0	0	0	0	1	0	0	1	1	1	0	0	0	0	0	0	0	0	0	1	1	2	2	1	1	0	0	0	0	29	0	0	1	1	0	1
1	0	0	0	0	0	0	0	0	0	0	0	1	1	0	0	1	0	0	0	0	0	0	0	0	0	0	0	1	1	1	0	1	0	0	1	1	2	0	0	1	1	1	0	0
1	0	0	0	0	0	0	0	1	0	0	0	1	1	0	0	1	0	1	1	0	1	1	0	0	1	1	1	1	1	1	2	1	1	0	0	1	1	1	0	1	1	1	0	1
1	0	0	0	0	0	0	0	0	0	0	0	0	1	0	0	1	0	0	0	0	1	0	0	0	0	0	0	0	0	1	0	0	0	0	0	0	0	0	0	1	1	0	1	0
1	0	0	0	0	0	1	0	1	1	1	0	0	1	1	1	3	1	1	1	0	0	1	0	0	1	0	1	0	0	1	3	0	0	0	1	1	2	2	0	1	1	1	0	0
2	0	0	0	0	0	0	0	0	0	0	0	0	1	0	0	1	0	0	0	1	0	0	0	0	0	0	1	1	0	0	0	1	1	0	0	0	0	0	1	1	1	1	0	0
1	0	0	0	0	0	0	0	0	0	0	0	0	1	0	0	1	1	1	0	0	1	0	0	0	1	0	0	0	0	1	2	1	0	0	0	1	1	0	0	1	0	1	0	0
2	1	1	0	1	1	1	0	1	1	1	0	0	1	0	0	1	0	0	1	1	0	1	1	0	0	0	0	1	1	2	1	1	0	0	0	0	0	0	1	1	1	1	1	1
1	0	0	0	0	0	0	0	1	0	0	0	0	1	0	0	1	0	0	1	1	0	1	0	0	0	0	1	0	1	1	1	1	0	0	0	0	0	23	1	1	1	1	0	0
1	1	1	1	1	1	1	1	1	1	0	1	0	0	0	1	1	0	1	1	0	1	1	0	0	1	0	1	1	1	3	2	0	1	0	0	1	1	0.33	1	0	1	1	0	1
1	0	0	0	0	0	0	0	0	0	0	0	0	0	1	1	2	0	1	1	1	0	0	1	0	0	0	0	0	0	1	2	1	0	0	0	0	0	0	1	1	1	0	0	0
2	0	0	0	0	0	0	0	0	0	0	0	0	0			0	0	1	1	0	0	0	0	0	0	0	1	1	1	1	2	1	1	0	0	1	1	0	1	1	0	1	1	0
1	1	0	0	1	0	0	0	0	0	0	0	0	0	1	1	2	1	1	1	1	1	0	0	0	0	1	1	1	1	1	3	0	1	0	0	1	1	2	1	1	1	1	1	1
1	0	0	0	0	0	0	0	0	0	0	0	0	1	0	0	1	0	1	1	1	1	0	0	0	0	0	0	1	0	0	2	0	0	0	0	1	1	4	0	1	1	0	0	0
2	0	0	0	0	0	1	0	0	0	0	0	0	0	0	0	0	0	0	1	0	0	0	0	0	0	1	1	0	0	2	1	1	1	0	0	0	0	0	1	1	0	1	0	1
1	0	1	0	0	0	0	0	0	0	0	1	0	1	1	0	2	1	1	1	0	0	0	0	0	0	0	1	0	1	3	3	0	0	0	0	0	0	15	1	0	1	1	1	0
1	0	0	0	0	0	1	0	0	1	0	0	0	1	1	1	3	1	1	1	0	1	1	0	0	1	1	1	0	1	1	3	1	1	0	0	1	1	14	1	1	1	1	0	1
1	0	0	0	0	0	0	0	1	1	0	0	0	1	0	0	1	1	1	0	0	1	1	0	0	0	1	1	0	0	0	2	1	0	0	0	0	0	0	1	1	1	1	0	1
1	0	0	0	0	0	0	0	1	1	1	0	0	0	0	1	1	1	1	1	0	1	1	1	0	0	1	1	0	0	1	3	1	0	0	0	1	1	3	1	1	1	0	0	0
1	0	0	0	1	0	0	0	1	0	0	0	1	0	1	0	1	1	1	1	1	1	1	0	0	1	0	1	0	0	2	3	1	0	0	0	0	0	0	1	0	1	0	0	1
1	1	0	0	1	0	0	1	1	1	0	0	1	0	1	1	2	1	1	1	1	1	1	0	0	0	0	0	0	1	2	3	1	1	0	1	0	1	6	1	1	1	0	1	0
2	0	0	0	0	0	0	0	1	0	0	0	0	1	0	0	1	0	0	0	0	1	1	0	1	0	1	1	0	1	2	0	1	0	0	0	1	1	1	0	0	0	0	0	0
1	0	0	0	0	0	0	1	1	0	0	0	0	0	1	1	2	1	1	1	0	0	1	0	0	0	0	0	0	0	0	3	0	0	0	1	1	2	3			0	1	0
2	0	0	0	0	0	0	0	0	0	0	0	0	1	0	0	1	0	0	0	0	0	0	0	0	0	0	0	0	0	0	0	1	0	0	0	0	0	0	1	1	0	1	0	0
1	0	0	0	1	0	0	0	1	0	0	0	1	1	1	1	3	1	1	1	0	1	1	1	1	0	0	1	0	0	2	3	0	0	0	0	1	1	0			0	0	1	0
1	0	0	0	0	0	1	0	1	0	0	0	0	1	1	1	3	1	1	1	0	1	1	1	0	0	0	1	0	1	2	3	1	0	0	1	0	1	7	1	1	1	1	0	1
1	0	0	0	0	0	1	0	0	0	0	0	0	1	0	0	1	0	0	1	0	0	0	1	0	0	0	1	0	0	1	1	0	0	0	0	0	0	0	0	1	1	1	0	0
1	0	1	0	0	0	0	1	0	0	0	1	0	1	1	1	3	1	1	1	0	0	1	0	0	0	0	0	1	1	2	3	1	0	1	0	1	2	0	1	1	1	1	0	1
1	0	0	0	0	0	1	0	0	0	0	0	0	0	0	1	1	1	1	1	0	1	0	0	0	1	0	1	0	1	0	3	1	1	0	0	1	1	0	1	1	1	1	0	0
1	0	1	0	0	0	0	0	1	0	0	0	0	1	0	0	1	0	1	1	0	1	1	0	0	0	1	1	0	0	2	2	0	0	0	0	0	0	2	1	1	1	1	0	0
1	0	0	0	0	0	0	1	1	0	0	0	0	0	0	1	1	1	1	1	0	0	1	0	0	0	0	0	0	0	1	3	1	0	0	0	1	1	4.5	0	0	0	0	0	0
1	0	0	0	0	0	0	0	0	0	0	0	0	1	0	0	1	1	1	1	0	0	0	0	0	0	0	1	0	0	1	3	1	0	0	0	0	0	0.04	0	1	1	1	0	0
1	0	0	0	0	0	0	0	1	0	0	1	0	0	1	1	2	1	1	1	0	0	1	0	1	0	0	1	0	0	2	3	1	0	0	0	0	0	2	1	1	1	1	0	1
1	0	1	0	1	0	0	0	1	0	0	1	0	0	1	1	2	1	1	1	0	0	1	0	0	0	0	0	1	1	2	3	1	1	0	0	1	1	15.5	1	1	1	1	1	0
1	0	0	0	0	0	1	0	0	0	0	0	0	1	0	0	1	0	1	1	0	0	0	1	0	0	0	1	0	0	1	2	1	0	0	0	1	1	0	1	1	1	1	0	0
1	0	0	0	0	0	0	0	1	0	0	1	0	0	1	1	2	0	1	1	0	0	1	0	0	0	0	0	0	1	1	2	1	0	0	0	0	0	0	0	1	1	1	1	1
1	0	0	0	0	0	0	0	1	0	0	0	0	0	1	1	2	1	1	1	1	0	1	0	0	1	0	1	0		1	3	0	1	0	0	1	1	5	1	1	1	1	0	0
1	0	1	0	0	0	0	0	0	0	0	1	0	1	0	0	1	0	1	1	0	0	0	0	0	0	0	0	1	1	2	2	1	0	1	0	1	2	18	0	0	1	1	1	1
1	0	0	0	0	0	0	0	1	0	0	0	0	0	1	1	2	0	0	0	0	0	1	0	0	0	0	0	1	1	1	0	0	1	0	0	0	0	0	1	1	1	0	1	0
2	0	0	0	0	0	0	0	0	0	0	0	0	1	0	0	1	0	0	0	1	1	0	0	0	0	0	0	1	0	0	0	0	0	0	0	0	0	0	0	1	1	0	0	0
1	0	0	0	1	0	1	0	1	1	0	0	0	0	1	1	2	1	1	1	0	0	1	0	0	1	1	0	0	0	1	3	1	0	0	0	0	0	1	1	1	0	0	1	0
1	0	0	0	0	0	0	1	1	1	0	0	0	0	1		1	0	0	0	0	1	1	0	0	0	0	0	1	0	1	0	1	0	0	0	0	0	0	0	1	0	1	0	1
1	0	0	0	0	0	1	0	0	0	0	0	1	0	1	1	2	0	0	1	0	0	0	0	0	0	0	1	0	1	2	1	0	0	0	0	0	0	1.33	1	1	1	1	0	1
1	0	0	0	0	0	0	0	0	0	1	0	0	0	1	1	2	0	1	1	0	0	1	0	0	0	1	1	0	1	2	2	1	0	0	0	1	1	1.5	1	1	1	1	1	0
1	0	0	0	0	0	0	0	1	0	1	1	0	0	1	1	2	1	1	0	1	0	1	0	0	0	0	0	1	1	1	2	1	1	0	0	1	1	14	1	1	1	1	1	1
1	0	0	0	0	0	0	0	0	0	0	0	0	1	0	0	1	0	0	0	1	0	0	0	0	0	0	0	0	0	1	0	1	0	0	0	0	0	0	1	0	1	1	0	0
1	0	0	0	0	0	1	0	0	0	0	0	0	0	1	1	2	0	1	0	1	0	0	0	0	0	0	1	0	0	1	1	1	0	0	0	0	0	1	1	1	1	1	1	0
1	0	0	0	0	0	0	0	1	1	1	0	0	1	0	0	1	0	0	1	0	0	1	1	0	0	1	1	0	0	1	1	1	0	0	0	0	0		1	0		0	0	1
2	0	0	0	0	0	0	0	0	0	0	0	0	1	0	0	1	0	0	0	0	0	0	0	0	0	1	1	0	0	1	0	1	1	0	0	0	0	6	0	1	1	1	0	0
1	1	1	0	1	0	0	0	1	0	0	1	0	1	1	1	3	0	0	0	0	0	1	0	0	0	0	0	0	0	2	0	1	0	0	0	0	0	1	1	1	1	1	0	1
2	0	0	0	1	1	1	1	1	0	1	0	0	0	1	1	2	1	1	1	0	0	1	1	0	1	0	0	1	1	1	3	1	0	0	0	1	1	5	1	1	1	1	1	1
1	0	0	0	0	0	1	0	0	1	0	0	0	0	1	1	2	0	1	1	1	1	1	0	0	0	0	0	0	0	1	2	1	0	0	0	1	1	0.25	1	1	1	1	0	1
1	0	0	0	0	0	0	0	0	1	0	0	0	0	1	1	2	0	0	1	1	1	1	0	0	1	0	1	0	0	2	1	1	0	0	0	1	1	1.42	1	1	1	1	0	1
1	1	0	0	0	0	1	0	1	0	0	0	1	1	1	1	3	1	1	1	0	0	1	0	0	0	0	1	0	0	2	3	1	1	0	0	1	1	1	1	1	1	1	0	1
1	0	0	0	0	0	0	1	1	1	0	0	0	0	0	1	1	0	0	0	0	1	1	0	0	0	1	0	1	0	1	0	1	0	0	0	0	0	0.17	1	1	1	0	0	1
1	0	0	0	0	0	0	0	0	0	0	0	0	1	0	0	1	0	0	1	0	0	0	0	0	0	0	1	0	0	0	1	1	0	0	1	0	1	0	1	1	0	1	0	0
2	0	0	0	0	0	0	0	0	0	0	0	0	1	0	0	1	0	1	1	0	0	0	0	0	0	0	1	0	1	0	2	1	1	0	0	0	0	0	0	1	1	1	0	0
1	0	0	0	0	0	0	0	0	0	0	0	0	0	1	0	1	1	0	0	0	0	0	0	0	0	0	1	0	1	0	1	1	0	0	0	1	1	3	1	0	0	1	0	0
1	0	0	0	0	0	0	0	0	0	0	0	0	1	0	0	1	0	1	1	0	1	0	1	0	0	0	1	1	0	1	2	1	0	0	0	0	0	0	0	1	0	0	0	0
1	0	0	0	0	0	1	1	0	0	0	0	0	1	1	1	3	1	1	1	0	0	1	0	0	0	0	0	1	1	1	3	1	1	0	1	0	1	15	1	1	1	1	1	1
1	0	0	0	0	0	1	0	0	0	0	0	0	1	0	0	1	0	0	1	0	0	0	0	1	0	1	1	1	1	1	1	0	1	0	1	0	1	5	0	1	1	1	0	1
1	0	1	0	1	0	1	0	0	0	0	1	0	0	1	1	2	0	1	0	0	0	0	0	0	0	1	1	1		3	1	1	1	0	0	0	0	6	1	1	1	1	0	1
1	0	1	0	0	0	0	0	0	0	0	0	1	0	1	1	2	0	0	1	1	1	0	0	0	0	0	1	1		3	1	1	1	0	1	1	2	12	0	1	1	1	0	1
1	0	0	0	0	0	0	0	0	0	0	0	1	1	0	0	1	0	1	1	0	1	0	0	0	0	1	1	1	1	2	2	1	0	0	0	1	1	5	1	1	1	1	1	1
1	0	0	0	0	0	0	0	0	0	0	0	0	0	1	1	2	0	0	0	0	0	0	0	0	0	0	0	0	1	0	0	1	0	0	0	0	0	0	1	0	1	0	0	0
2	0	1	0	1	0	0	0	1	1	1	0	0	1	0	0	1	0	1	1	1	1	1	0	0	0	0	1	0	0	3	2	1	1	0	0	1	1	0	1	1	0	1	0	1
1	0	0	0	0	0	1	0	0	1	1	0	0	1	1	1	3	1	1	1	1	1	1	0	0	0	0	0	0	0	1	3	0	0	0	0	0	0	0	1	1	1	1	0	1
1	0	0	0	0	0	0	0	0	0	0	0	0	0	1	1	2	1	1	1	0	0	0	0	0	0	1	1	0	0	1	3	1	0	0	0	0	0	0	1	1	1	1	1	0
1	0	0	0	0	0	1	0	0	0	0	0	0	0	0	1	1	1	1	1	0	0	0	0	0	0	0	1	1	0	1	3	1	1	0	0	0	0	0	0	1	1	1	0	1
1	0	1	0	1	0	0	1	1	1	0	1	0	0	0	1	1	1	1	1	1	1	1	0	0	0	0	0	1	1	2	3	0	0	0	0	1	1	2	0	1	1	1	0	0
1	0	0	0	0	0	0	0	1	1	0	0	0	0	1	1	2	1	1	1	1	1	1	0	0	0	0	1	0	0	2	3	1	0	0	0	1	1	0	0	1	1	0	0	1
1	0	0	0	1	0	0	1	1	1	0	0	0	1	1	1	3	1	1	1	0	0	1	0	0	0	0	1	0	1	1	3	1		0	0	0	0	11.5	0	0	1	0	0	0
1	1	1	0	0	0	0	1	1	0	0	0	0	1	0	0	1	1	1	1	0	0	1	1	0	0	0	1	1	1	2	3	0	0	0	0	0	0	0.66	1	1	1	1	1	1
2	0	0	0	0	0	0	0	0	0	0	0	0	0	0	0	0	0	0	1	0	0	0	0	0	0	0	0	0	0	1	1	1	1	0	0	0	0	0	0	1	1	1	0	0
1	0	0	0	0	0	0	0	0	1	0	0	0	0	1	1	2	1	1	0	0	1	1	0	0	1	0	0	0	0	0	2	1	0	0	0	0	0	0	1	1	1	1	0	0
2	1	0	0	0	0	1	0	0	0	0	0	0	0	1	1	2	0	1	1	0	0	0	0	0	0	1	1	1	1	1	2	0		0	0	0	0	30	1	0	1	1	1	1
1	0	1	1	1	0	0	1	1	1	1	0	1	1	1	1	3	1	1	1	0	1	1	1	0	0	1	1	0	1	3	3	1	0	0	0	1	1	0	1	1	1	1	0	0
2	0	0	0	0	0	0	0	0	0	0	0	0	0	0	1	1	1	1	1	0	1	0	0	0	1	0	1	1	0	0	3	0	0	0	0	1	1	0	0	0	1	1	0	1
1	0	0	0	0	0	0	0	1	0	0	0	0	0	1	1	2	0	0	0	1	0	1	0	0	1	0	0	0	0	1	0	0	0	0	0	0	0	0	1	1	0	1	0	1
2	0	0	0	1	0	0	0	1	1	0	0	1	0	0	1	1	1	1	1	0	1	1	0	0	0	0	1	0	0	2	3	0	0	0	0	1	1	0	1	1	1	0	0	0
2	0	0	0	0	0	0	0	0	0	0	0	0	1	1	1	3	0	0	0	0	0	0	0	0	0	0	0	1	1	1	0	1	1	0	0	0	0	0	1	1	0	1	0	1
1	0	0	0	0			0	0	1	0	0	0	1	0	0	1	0	1	1	0	1	1	0	0	0	0	1	0	1	1	2	1	1	0	0	0	0	15	0	0	1	0	0	1
1	0	0	1	0	0	0	1	1	1	1	0	0	0	1	1	2	0	1	1	1	0	1	1	0	1	1	1	0	0	1	2	1	0	0	0	1	1		1	1		0	0	1
1	0	0	0	0	0	0	0	0	1	0	0	0	1	0	0	1	1	1	1	0	1	1	1	1	1	1	1	0	0	1	3	1	0	0	0	0	0	0.33	0	1	1	1	0	0
1	0	1	0	1	0	0	0	1	1	0	0	1	1	1	1	3	1	1	1	1	1	1	0	0	1	0	0	0	1	3	3	0	1	0	0	1	1	0.75	1	0	1	1	1	1
1	1	0	0	1	0	0	0	0	1	0	0	0					0	0	0	0	0	1	0	0	0	0	0	0	0	2	0	1	0	0	0	0	0	4	1	1	1	0	0	1
2	0	0	0	0	0	0	0	1	0	0	0	0	1	0	1	2	1	1	1	0	0	1	0	0	0	0	0	0	1	1	3	1	0	0	0	1	1	4	1	1	1	1	0	0
1	0	0	0	1	0	0	0	1	0	0	0	0	1	1	1	3	1	1	1	0	0	1	0	0	0	0	0	0	1	1	3	1	0	1	0	1	2	10	1	1	1	1	1	0
1	0	0	0	1	0	0	0	0	0	0	0	0	1	1	1	3	0	1	1	0	0	0	0	0	0	0	1	1	0	1	2	1	0	0	0	0	0	0	1	1	1	0	1	1
1	0	1	0	1	0	0	0	1	0	0	1	0	0	0	1	1	0	0	1	1	0	1	0	0	1	0	1	1	1	2	1	1	0	0	0	0	0	7	0	1	0	1	0	1
2	1	0	0	0	0	0	0	0	0	1	0	0	0	0	1	1	0	0	0	0	1	1	0	0	1	0	0	1	1	0	0	0	0	0	0	1	1	0	0	1	0	0	0	1
2	0	0	0	0	0	1	0	0	0	0	0	0	1	0	0	1	0	0	0	0	0	0	0	0	0	0	1	0	0	0	0	1	0	0	0	0	0	0	0	1	0	1	0	1
2	0	0	0	0	0	0	0	0	0	0	1	0	1	1	1	3	1	1	1	0	0	0	0	0	0	1	1	0	1	2	3	0	0	0	0	1	1	0	1	1	1	1	0	0
1	1	1	0	0	0	0	1	1	0	0	0	0	0	1	1	2	0	1	1	0	0	1	0	0	0	1	0	0	0	2	2	1	0	0	1	0	1	2	0	1	1	1	0	1
2	0	0	0	0	0	0	0	0	0	0	0	0	0	1	1	2	1	1	1	0	1	0	0	0	0	1	1	0	1	1	3	0	0	0	0	0	0	0.67	1	1	1	1	0	0
1	0	0	0	1	0	0	0	0	1	0	0	0	0	0	1	1	0	0	1	0	0	1	0	0	0	0	1	0	0	0	1	1	0	0	0	1	1	7	1	1	1	1	0	0
2	0	1	0	1	0	1	0	1	0	1	0	0	0	1	1	2	0	1	1	0	1	1	1	0	1	1	1	1	1	2	2	1	0	0	1	1	2	13	1	1	1	1	1	1
1	0	1	0	0	0	0	0	0	0	0	1	0	1	0	0	1	1	1	1	0	0	0	0	0	0	1	1	0	0	2	3	1	1	0	0	1	1	0	1	1	1	1	0	1
1	0	0	0	0	0	0	0	0	0	0	0	0	1	0	0	1	0	1	1	0	0	0	0	0	0	0	0	0	0	0	2	1	0	0	0	1	1	0	1	1	0	1	1	0
1	0	1	0	0	0	0	0	1	0	0	0	1	1	0	0	1	1	1	1	0	0	1	1	1	0	0	0	1	1	3	3	1	1	0	0	0	0	0	1	1	0	1	0	1
1	0	0	0	0	0	0	0	1	1	0	0	0	0	1	1	2	0	1	1	0	1	1	0	0	0	0	1	0	0	1	2	1	1	0	0	1	1	1	1	1	1	1	0	0
1	0	1	0	0	0	0	0	1	0	0	0	1	0	1	1	2	1	1	1	0	0	1	1	0	0	0	1	0	0	2	3	1	0	0	0	0	0	1.67	1	1	1	1	0	0
1	0	0	0	0	0	0	0	1	1	0	0	0	1	0	0	1	0	0	0	0	1	1	0	0	0	0	0	0	0	1	0	1	1	0	0	1	1	0	1	1	1	1	0	1
1	0	0	0	1	0	0	0	0	1	0	0	0	1	0	0	1	0	1	1	0	1	1	0	0	0	1	1	1	1	1	2	1	0	0	0	0	0	0	1	1	1	1	1	1
1	0	0	0	0	0	0	0	1	1	0	0	0	1	1	0	2	0	0	1	0	1	1	0	0	0	0	1	1	1	1	1	0	0	0	0	1	1	1	0	0	1	0	0	0
1	0	1	0	0	0	0	0	0	0	0	0	0	1	0	0	1	0	0	1	0	0	0	0	0	0	1	1	1	1	2	1	1	1	0	0	0	0	6	1	1	1	1	1	1
1	0	0	0	0	0	0	0	1	0	0	0	0	0	1	1	2	0	1	1	1	0	1	0	0	0	1	1	1	0	1	2	1	0	1	0	0	1	16	0	1	1	1	0	0
1	0	0	0	0	0	0	0	0	0	0	0	1	1	1	1	3	1	1	1	0	0	0	0	0	0	0	0	0	0	1	3	1	0	0	0	0	0	0	1	1	1	1	0	1
1	0	0	0	0	0	0	0	0	0	0	0	0	1	1	1	3	1	1	1	1	0	0	1	0	0	0	1	0	0	1	3	1	0	0	0	1	1	0.5	1	1	1	0	0	0
1	0	1	0	1	0	1	0	0	1	0	1	0	1	0	0	1	1	1	1	0	1	1	0	0	0	1	1	0	0	3	3	1	1	0	0	0	0	0	1	1	1	1	0	0
1	0	0	0	0	0	0	0	0	0	0	0	0	0	1	1	2	1	1	1	0	0	0	0	0	0	0	0	0	1	0	3	1	1	0	0	0	0	8	1	1	1	1	0	0
1	0	1	0	0	0	0	0	1	0	0	1	0	1	1	1	3	0	1	1	0	0	1	0	0	0	0	1	1	1	2	2	1	1	0	0	0	0	0	0	1	0	1	1	1
2	0	1	0	0	1	0	0	1	1	1	0	0	1	0	0	1	1	1	0	0	1	1	0	0	0	1	1	0	1	3	2	1	0	0	1	1	2	3	0	0	0	1	0	1
2	0	0	0	0	0	1	0	0	0	0	0	0	0	0	0	0	0	0	0	0	0	0	0	0	0	0	0	0	0	0	0	1	0	0	0	0	0	0	1	1	1	1	0	1
1	0	0	0	0	0	0	0	0	0	0	0	0	0	1	1	2	0	0	0	0	0	0	0	0	0	0	0	0	0	0	0	1	1	0	0	0	0	0	1	1	0	1	0	0
1	0	0	0	0	0	0	0	0	0	0	0	0	1	0	0	1	0	1	1	0	0	0	0	0	0	0	1	0	1	2	2	1	1	0	0	0	0	19	0	1	1	1	0	0
2	0	1	0	1	0	0	1	1	1	1	0	0	1	1	1	3	1	1	1	1	1	1	0	0	0	0	1	0	1	1	3	0	0	1	0	1	2	15	1	0	1	1	1	1
2	0	1	0	1	0	1	0	1	1	1	0	1	1	0	0	1	0	1	0	0	0	1	0	0	0	0	0	0	1	3	1	1	0	0	0	0	0	0	1	1	0	1	0	1
1	0	0	0	0	0	0	0	0	1	0	0	0	0	0	1	1	0	0	0	0	0	1	0	0	0	0	0	0	0	2	0	1	1	0	0	0	0	0	0	1	1	1	0	1
2	0	0	0	0	0	1	0	0	0	0	0	0	0	0	1	1	1	1	1	0	0	0	0	0	0	1	1	1	1	1	3	1		0	0	1	1	1	0	1	0	1	1	0
1	0	1	0	1	0	0	0	0	0	0	0	1	1	0	0	1	1	1	1	0	0	0	0	0	1	0	1	0	1	3	3	1	1	0	0	1	1	9	0	1	0	1	1	0
1	1	1	0	1		0	1	1	1	1	0	0	0	1	1	2	1	1	1	1	1	1	1	0	1	0	1	0	0	3	3	0	0	0	0	0	0	1.08	0	1	1	1	1	1
1	0	0	0	0	0	0	0	0	0	0	0	0	1	0	0	1	0	1	0	0	0	0	0	0	0	0	0	0	0	0	1	1	0	0	0	0	0	0	1	1	0	1	0	0
1	0	0	0	0	0	0	0	1	1	0	0	0	0	1	1	2	1	1	1	0	0	1	1	0	0	0	1	0	1	0	3	0	0	0	1	0	1	29	1	1	1	0	0	0
1	0	0	0	1	0	0	1	1	1	0	0	0	0	1	1	2	1	1	1	0	1	1	1	0	0	0	1	0	0	2	3	1	0	0	0	1	1	11	0	1	0	0	1	0
1	0	0	0	0	0	0	0	0	0	0	0	0	0	1	0	1	0	0	0	0	0	0	0	0	0	1	1	1	0	2	0	1	0	0	0	0	0	0	1	1	1	1	0	0
1	0	0	0	1	0	0	0	1	1	0	0	1	1	0	0	1	1	1	1	1	1	1	0	0	0	1	1	0	1	2	3	1	1	0	0	0	0	13	0	1	1	1	0	0
2	0	0	0	0	0	1	0	1	0	0	0	0	0	0	1	1	0	1	1	0	1	1	0	0	0	1	1	1	1	0	2	0	1	0	0	0	0	17	0	0	1	1	0	0
1	0	0	0	0	0	1	0	0	0	0	0	0	1	0	0	1	0	0	1	1	0	0	0	0	0	0	0	0	0	1	1	1	1	0	0	0	0	0	1	1	1	1	0	0
1	0	0	0	0	1	1	0	0	0	0	0	1	1	0	0	1	1	1	1	0	0	0	0	0	0	1	1	1	1	2	3	1	0	0	1	1	2	16	0	1	1	1	0	1
1	0	0	0	1	0	0	0	1	1	0	0	0	1	0	0	1	1	0	1	0	0	1	0	0	0	0	0	0	0	1	2	1	0	0	0	0	0	0.25	0	1	0	1	0	0
2	0	0	0	0	0	0	0	1	1	0	0	0	0	0	1	1	0	0	0	0	0	1	0	0	0	0	1	0	0	1	0	1	0	0	0	1	1	0.5	1	1	0	0	0	0
2	0	0	0	1	1	1	0	1	1	1	0	0	0	1	1	2	0	1	1	0	1	1	0	0	0	0	0	0	0	1	2	1	0	0	0	0	0	0	1	1	1	1	0	1
1	0	0	0	0	0	0	0	1	0	0	0	1	1	0	0	1	1	1	1	0	0	1	0	0	0	0	0	0	0	1	3	1	1	0	0	1	1	5	0	0	1	1	1	1
1	0	0	0	0	0	0	0	0	0	1	0	0	1	0	0	1	0	0	1	0	0	1	0	0	0	0	0	0	0	0	1	1	0	0	0	1	1	0	1	1	1	1	0	0
1	0	0	0	0	0	0	0	1	1	0	1	0	0	1	1	2	0	0	0	0	0	1	0	1	0	0	0	0	0	1	0	1	0	0	0	0	0	0	0	1	0	1	0	1
1	0	0	0	0	0	0	0	0	0	0	0	0	0	0	1	1	0	1	1	0	0	0	1	0	0	0	1	0	0	1	2	1	0	0	0	1	1	0	1	1	0	1	0	0
1	0	0	0	0	0	0	0	1	1	0	0	1	0	0	1	1	0	0	1	1	1	1	1	0	0	0	0	1	0	2	1	0	0	1	0	0	1	0	1	1	0	1	0	1
2	0	0	0	0	0	0	0	0	0	0	0	0	1	0	0	1	0	0	0	0	0	0	0	0	0	1	1			1	0	1	0	1	0	1	2	0	1	1	0	1	0	1
1	0	1	0	1	1	1	0	1	1	1	1	0	1	1	1	3	1	1	1	0	1	1	0	0	1	1	1	1	1	3	3	1	0	0	0	1	1	0.15	1	1	1	1	1	1
1	0	0	0	0	0	0	0	1	1	0	0	0	1	0	0	1	0	0	0	0	0	1	0	0	0	0	0	0	0	0	0	1	0	0	0	1	1	0	1	0	1	1	0	1
2	0	0	0	0	0	1	0	1	0	0	0	0	1	0	0	1	0	0	0	0	0	1	0	0	0	1	1	1	0	0	0	1	0	0	0	0	0	2	0	0	0	1	0	0
1	0	0	0	1	0	0	0	1	1	0	0	0	0	1	0	1	0	1	1	0	0	1	0	0	1	0	1	0	0	1	2	1	0	0	1	0	1	1	1	1	1	0	0	0
1	0	0	0	1	0	0	0	0	0	0	0	0	1	1	1	3	0	0	0	0	0	0	0	0	0	1	1	1	1	0	0	1	0	0	0	1	1	0.12	0	1	1	0	0	0
1	0	1	0	1	1	0	0	1	1	1	0	0	1	0	0	1	0	1	1	1	0	1	0	0	0	1	1	1	1	3	2	1	1	0	0	1	1	5	1	1	1	1	0	0
1	0	0	0	0	0	0	0	0	1	0	0	0	1	1	1	3	0	0	0	0	0	1	0	0	0	0	1	0	0	1	0	1	0	0	0	0	0	15	1	1	0	1	0	0
2	0	1	0	0	0	0	0	0	1	0	0	0	1	0	0	1	0	0	1	0	0	1	1	1	0	0	1	1	1	2	1	0		0	0	0	0	5	1	1	1	1	1	1
1	1	0	0	0	0	0	0	0	0	0	0	0	1	0	0	1	1	1	1	0	1	0	0	0	0	0	0	0	0	2	3	1	0	0	0	1	1	0	1	0	1	1	1	1
2	0	0	0	0	0	1	0	1	0	0	0	0	1	0	0	1	0	0	0	0	0	1	0	0	0	0	1	0	1	0	0	1	0	0	0	1	1	0			0	1	0	0
1	0	0	0	0	0	0	0	1	0	0	0	0	0	1	0	1	0	0	0	0	0	1	0	0	0	0	0	0	0	2	0	1	0	0	0	0	0	0.5	0	1	0	0	0	0
1	0	0	0	0	0	0	0	1	1	0	0	0	0	1	1	2	0	1	1	0	0	1	0	0	0	1	1	0	0	1	2	1	0	0	0	0	0	0	1	1	0	0	0	0
2	0	0	0	0	0	0	0	0	0	0	0	0	0	0	1	1	0	1	1	0	1	0	0	0	0	0	0	1	1	1	2	1	0	0	0	0	0	0	1	1	1	1	0	0
1	0	0	0	0	0	1	0	0	0	0	0	1	0	1	1	2	0	1	1	0	0	0	0	0	0	0	0	0	1	1	2	1	0	0	0	1	1	0	1	1	0	1	0	0
1	1	0	0	0		0	0	1		0	0	0	1	0	0	1	0	0	1	0	1	1	0	0	0	0	1		1	0	1	1	1	0	0	0	0	0			0	1	0	0
1	0	0	0	0	0	1	0	0	0	0	0	0	0	1	1	2	0	0	1	0	0	0	0	0	0	0	1			0	1	1	1	0	0	0	0	0			1	1	1	0
1	0	1	0	0	0	0	0	0	1	0	1	0	0	0	0	0	0	0	1	0	1	1	0	0	0	0	0	1	1	3	1	0	0	0	0	0	0	0	0	0	1	1	1	1
1	0	0	0	1	0	0	0	0	0	0	0	1	0	0		0	0	0	0	0	1	0	0	0	0	0	1	1	1	2	0	0	1	0	0	0	0	0			0	1	0	0
1	0	1	0	0	0	0	0	0	0	0	1	0	1	0	0	1	1	1	0	1	0	0	0	0	0	0	0	1	1	2	2	1	1	0	0	0	0	0	0	0	1	1	0	0
1	0	0	0	0	0		0	0	1	0	1	0	0	1	1	2	1	1	0	0	0	1	0	1	0	0	1	0	0	1	2	1	0	0	0	0	0	0	1	1	0	1	0	1
1	0	0	0	0	0	1	0	0	1	0	0	1	0	0	1	1	0	0	1	0	1	1	0	0	0	0	1	0	0	1	1	0	0	0	0	1	1	0.17	1	1	0	0	0	0
1	0	1	0	0	0	1	0	0	1	0	0	0	0	0	1	1	0	1	1	0	1	1	0	1	1	0	0	0	1	2	2	0	0	0	0	1	1	3	0	1	1	1	1	1
1	0	0	0	1	0	0	0	1	0	0	0	0	0			0	0	1	1	1	0	1	0	0	0	1	1	1		1	2	1	0	0	0	0	0	0	0	0	0	0	0	1
2	0	0	0	0	0	0	0	1	1	1	0	0	0	0	0	0	0	0	0	1	0	1	0	0	0	0	1	1	1	0	0	1	0	0	0	0	0	0	0	0	1	0	0	0
1	0	1	0	0	0	0	0	0	0	0	1	0	1	0	0	1	1	1	1	0	0	0	1	0	0	0	0			2	3	1	0	0	0	0	0	0			1	1	1	1
1	1	1	0	0	0	0	0	1	1	0	1	0	1	0	0	1	1	1	1	1	0	1	0	0	0	0	0	0	0	3	3	1	0	0	0	0	0	0	0	1	1	0	0	0
1	0	0	0	0	0	1	0	0	0	0	1	0	1	0	0	1	0	1	1	0	0	0	0	0	1	1	1	1	1	1	2	1	1	0	0	1	1	23	0	1	1	1	1	1
1	0	0	0	0	0	0	0	1	1	0	0	1	0	1	1	2	0	1	1	0	1	1	0	0	0	0	1	0	0	2	2	1	1	0	0	0	0	0	1	1	1	0	1	1
1	0	1	0	1	0	0	0	1	1	0	1	0	1	0	0	1	1	1	1	1	0	1	0	0	0	0	0	1	1	2	3	1	1	0	0	0	0	0	0	0	1	1	1	0
2	0	0	0	0	0	0	0	1	1	0	0	0	0	0	1	1	0	0	0	0	0	1	0	0	0	1	1	1	1	2	0	0	0	0	0	1	1	0	0	1	0	1	0	0
1	0	0	0	0	0	0	0	1	0	0	1	0	0	0	1	1	1	1	1	1	1	1	0	0	0	0	1	1	1	1	3	1	0	0	0	0	0	0	1	1	1	0	1	0
2	0	0	0	0	0	0	0	1	0	0	0	0					0	0	0	0	0	1	0	0	0	0	0			1	0	1	0	0	0	0	0	2	1	1	1	1	0	1
1	0	1	0	0	0	0	0	1	0	0	0	0	0	1	1	2	1	1	1	0	0	1	0	0	0	0	1	0	0	2	3	0	1	1	0	0	1	0	0	0	1	0	0	0
1	0	0	0	0	0	0	0	0	0	0	0	0	1	1	1	3	1	1	1	1	0	0	0	0	0	1	1	1	0	1	3	1	1	0	0	0	0	0	1	1	1	1	0	0
2	0	1	0	1	0	0	0	0	0	0	0	0	1	0	0	1	0	0	0	0	0	0	0	0	0	1	1	1	1	2	0	1	0	0	0	0	0	0	1	1	1	0	1	0
1	0	1	0	0	0	1	0	1	1	0	0	1	0	0	1	1	0	0	1	0	1	1	0	0	0	0	1	0	0	3	1	1	0	0	0	1	1	0	0	1	1	1	1	1
1	0	0	0	0	0	1	0	1	1	0	0	0	1	0	0	1	0	0	1	0	1	1	0	1	0	0	0	0	0	2	1	1	0	0	0	0	0	10	1	1	1	1	0	1
1	0	0	0	0	0	0	0	0	0	0	0	0	0	1	1	2	1	1	1	0	0	0	0	0	0	0	1	0	0	2	3	1	0	0	0	1	1	0	1	1	1	1	0	0
1	0	0	0	0	0	0	0	1	1	0	0	0	0	1	1	2	0	1	1	1	0	1	0	0	0	0	0	0	0	0	2	0	0	0	0	0	0	1	1	1	1	0	0	0
2	0	1	0	0	0	0	0	1	0	0	0	1	1	0	0	1	1	0	0	0	0	1	0	0	1	0	1	1	1	2	1	1	0	1	0	1	2	0	0	1	0	0	0	0
1	0	0	0	0	0	0	0	1	1	0	0	0					0	1	1	0	0	1	0	0	0	0	0			0	2	0	1	0	0	1	1	0	1	1	0	1	0	0
1	0	0	0	0	0	0	0	1	0	0	0	0	1	0	0	1	0	1	1	1	0	1	0	1	0	1	1	0	0	1	2	1	0	0	0	1	1	0	0	1	1	1	0	0
1	0	0	1	0	0	0	1	1	1	0	0	0	1	0	0	1	0	0	0	0	0	1	0	0	0	0	1	1	0	1	0	1	0	0	0	0	0	2	0	1	1	1	0	0
2	0	0	0	0	0	1	0	1	0	1	0	0	0	0	1	1	0	1	1	0	1	1	0	0	0	0	1	0	0	0	2	0	0	0	0	1	1	0	0	0	0	0	0	1
1	0	0	0	1	0	0	0	1	1	0	0	0	1	0	0	1	1	1	1	1	0	1	0	0	0	0	1	0	0	0	3	0	0	0	0	1	1	0	0	1	0	1	0	0
1	0	0	0	0	0	0	0	0	0	0	0	0	0	0	1	1	0	0	0	0	0	0	1	1	1	0	0	0	0	1	0	0	0	0	0	0	0	0	1	1	1	1	0	1
1	0	0	0	0	0	0	0	0	0	0	1	0	1	0	0	1	1	1	1	0	0	0	0	0	0	0	0	1	1	1	3	1	1	0	0	0	0	23	0	0	0	1	0	1
1	0	1	0	0	0	0	0	0	1	0	0	0	1	0	0	1	1	1	1	0	0	1	0	0	0	1	1	0	1	2	3	1	0	0	0	0	0	2	0	1	1	1	0	0
2	0	0	0	0	0	0	0	0	0	0	0	0	1	1	1	3	0	0	0	0	0	0	0	0	0	0	0			1	0	1	0	0	0	1	1	0			0	0	1	0
2	0	0	0	0	0	0	0	0	0	0	0	0	1	0	0	1	0	0	1	0	0	0	0	0	0	1	1	1	1	1	1	1	0	0	1	1	2	0	0	1	0	1	1	1
1	0	1	0	1	0	0	1	1	0	0	0	0	0	1	0	1	0	1	0	1	0	1	0	0	0	0	0	0	0	2	1	0	0	0	0	0	0	0.5	1	1	0	1	0	1
2	0	0	0	0	0	1	0	0	0	1	0	0	0	0	1	1	0	1	1	0	1	1	0	0	0	0	0	0	0	1	2	0	0	0	0	0	0	0	1	1	1	1	0	1
2	0	0	0	0	1	0	1	0	1	0	0	0	1	0	0	1	0	0	0	0	0	1	0	0	0	0	1	1	1	0	0	1	1	0	0	0	0	3	0	1	1	1	0	1
1	0	0	0	0	0	0	0	1	1	0	0	0	1	0	0	1	0	1	1	0	0	1	1	0	0	0	0	0	0	2	2	1	0	0	0	1	1	0	1	1	0	1	0	0
1	0	0	0	0	0	0	0	1	0	0	0	1	1	0	0	1	0	1	1	0	0	1	1	0	1	0	1	1	0	1	2	0	0	0	0	1	1	0	1	1	0	1	0	0
1	0	0	0	0	0	0	0	0	1	0	1	1	1	0	0	1	0	0	0	0	0	1	1	0	0	0	1	0	1	2	0	1	0	0	1	0	1	0	0	1	0	1	1	1
1	0	0	0	0	0	0	0	0	0	0	0	1	1	0	0	1	0	1	0	0	1	0	0	0	0	0	0	1	0	1	1	1	0	0	0	1	1	0.33			0	1	0	1
1	0	1	0	0	1	1	0	1	0	0	0	1	1	0	0	1	1	1	1	1	1	1	0	0	1	0	0	0	1	3	3	1	0	0	0	1	1	3	1	0	0	1	0	1
2	0	0	0	1	0	0	1	1	1	0	0	0	0	1	1	2	1	1	1	0	0	1	0	0	0	0	1	0	1	0	3	1	1	0	0	0	0	1	1	1	0	0	1	0
1	0	0	0	0	1	0	0	0	0	0	0	0	1	0	0	1	1	1	1	0	0	0	0	0	1	0	0	0	1	2	3	0	0	0	0	1	1	0.25	1	1	1	1	0	1
1	1	1	0	0	0	1	1	1	0	0	0	0	1	1	1	3	1	1	1	1	0	1	0	0	0	1	1			2	3	0	1	0	0	1	1	20			1	1	0	0
1	0	0	0	0	0	0	0	0	0	0	0	0	1	0	0	1	0	0	0	0	0	0	0	0	0	0	0	0	0	0	0	1	0	0	0	0	0	0	1	1	1	1	0	0
2	0	1	0	1	0	0					0	0					0	0	0	0	0		0	0	0	0	1	0	1	1	0	0	1	0	1	0	1	30	0	0	1	1	1
2	1	0	1	1	0	0	0	1	1	1	0	0	1	0	0	1	0	0	0	1	0	1	0	0	0	0	0	1	1	0	0	1	1	0	0	1	1	30	0	0	1	0	1	1
1	0	1	0	1	0	0	0	0	0	0	0	1	1	1	1	3	0	0	0	0	0	0	0	0	0	0	0			3	0	0	0	0	0	0	0	0	1	0	1	1	0	0
1	1	1	1	1	1	1	0	0	0	0	0	0	1	0	0	1	0	0	0	0	0	0	0	0	0	1	1	1	0	1	0	1	0	0	0	1	1	0	1	1	0	1	0	1
1	0	0	0	0	0	1	0	1	0	0	1	0	1	1	1	3	0	0	1	0	0	1	0	0	0	0	0	1	0	1	1	1	0	0	0	0	0	0	0	1	1	1	0	1
1	0	0	0	1	0	0	1	1	0	0	0	0	1	0	0	1	0	1	0	0	1	1	0	0	0	0	1	0	0	1	1	1	0	0	0	0	0	7	0	1	1	1	0	1
2	1	1	0	1	0	1	1	1	1	1	0	0	0	0	1	1	0	0	0	0	1	1	0	0	0	1	1	0	0	1	0	1	0	0	0	0	0	2	1	1	0	0	0	1
1	0	0	0	0	0	1	0	0	0	0	0	1	1	1	0	2	0	1	1	0	0	0	0	1	0	0	1	0	0	1	2	1	0	0	0	1	1	0	1	1	0	1	0	0
1	0	0	0	0	0	0	0	0	0	0	0	0	1	0	0	1	1	1	1	0	0	0	0	0	0	0	1	0	1	2	3	1	0	0	0	0	0	8	0	1	0	1	1	1
1	0	1	0	1	0	0	0	0	1	1	0	1	1	0	0	1	1	1	1	0	0	1	0	0	0	0	0	1	1	3	3	1	1	0	0	0	0	20	0	0	1	1	0	0
2	0	0	0	0	0	0	0	1	1	0	0	1	1	0	0	1	0	0	1	0	0	1	0	0	0	0	1	0	0	1	1	1	0	0	0	1	1	0	1	0	1	1	0	1
1	0	1	0	1	0	0	0	0	0	0	1	0	1	1	1	3	1	1	1	0	1	0	1	0	0	0	1	1	1	2	3	0	0	0	0	0	0	6	0	1	1	1	1	1
2	0	0	0	0	1	0	1	1	0		0	0	0	0	1	1	0	1	1	0	1	1	0	0	0	1	1	0	0	1	2	1	0	0	0	0	0	1	1	1	1	1	0	1
2	0	0	0	0	0	0	0	1	1	0	0	0	0	0	1	1	0	0	0	0	1	1	0	0	0	0	1	0	0	0	0	1	0	0	0	1	1	0	0	0	0	0	0	0
2	0	0	0	0	0	0	0	1	0	0	0	0	1	0	0	1	0	0	0	0	0	1	0	0	0	1	1	1	0	0	0	1	0	0	0	1	1	0	1	1	0	1	0	0
1	0	1	0	1	0	0	0	1	1	0	0	0	0	1	1	2	1	1	1	1	0	1	0	0	0	0	0	0	0	2	3	1	1	0	0	1	1	1.5	0	1	1	1	0	1
1	0	0	0	0	0	0	0	0	0	0	1	0	0	1	1	2	1	1	1	1	0	0	0	0	1	1	1	1	1	2	3	0	1	0	0	1	1	0	0	0	1	1	1	0
1	0	0	0	0	0	0	0	1	0	0	0	0	1	0	0	1	0	0	0	0	0	1	0	0	0	0	0	0	0	2	0	1	0	0	0	0	0	0	0	1	1	1	0	1
1	0	0	0	0	0	0	0	1	0	0	0	0	1	0	0	1	0	0	0	0	0	1	0	0	0	0	0	0	0	0	0	1	0	0	0	1	1	0	1	1	0	1	0	1
1	0	0	0	0	0	0	0	0	0	0	0	0	1	0	0	1	0	0	0	0	0	0	0	0	0	0	0	0	0	2	0	1	1	0	0	0	0	0	0	1	1	1	0	1
1	1	0	0	1	1	1	0	1	1	0	0	0	0	0	1	1	0	0	1	0	0	1	1	1	0	0	1	0	1	0	1	1	0	1	0	0	1	0.17	0	1	0	1	0	1
1	0	1	0	1	0	0	0	1	1	1	0	1	1	1	1	3	1	1	1	0	1	1	0	1	0	0	1	0	0	3	3	1	0	0	0	0	0	5	0	1	1	1	0	0
1	1	1	0	1	0	0	0	1	0	0	1	0	1	0	0	1	1	1	1	0	0	1	0	0	0	0	0	1	1	2	3	1	1	0	1	1	2	0	1	1	1	1	1	1
1	0	1	0	0	1	0	0	1	1	0	0	1	0	0	1	1	0	1	1	0	0	1	0	0	0	0	1	1	1	3	2	1	0	0	0	0	0	0	1	1	0	1	0	0
2	0	0	0	1	0	0	1	0	0	1	0	1	0	0	0	0	1	1	1	0	1	1	0	0	0	1	0	1	1	2	3	1	0	0	0	0	0	10	1	1	0	1	0	1
2	0	0	0	0	0	1	0	1	0	0	0	1	0	0	1	1	1	1	1	0	0	1	0	0	0	1	1	0	0	1	3	0	0	0	0	0	0	0	1	1	0	1	0	1
1	0	0	0	0	0	0	0	1	0	1	0	0	0	0	1	1	0	1	1	0	1	1	0	0	1	1	1	0	0	1	2	1	0	0	0	1	1	0.5	1	1	0	0	0	1
1	0	0	0	0	0	0	0	1	0	0	0	0	1	1	1	3	0	0	1	0	0	1	1	0	0	0	1	0	1	1	1	0	0	1	0	0	1	10	0	1	0	0	0	1
1	0	0	0	0	0	0	0	1	0	0	0	0	0	1	1	2	0	0	1	0	0	1	0	0	0	0	1	1	0	1	1	1	0	0	1	0	1	0.25	0	1	1	1	0	1
1	0	1	0	1	0	0	1	1	0	0	0	1	1	0	0	1	1	1	1	0	0	1	1	0	1	1	1	1	1	2	3	1	0	0	0	1	1	11	0	1	0	1	0	1
2	0	0	0	0	0	0	1	1	1	1	0	0	1	0	0	1	1	1	1	0	0	1	0	0	1	1	1	0	1	1	3	1	1	0	0	1	1	5	1	1	1	1	0	0
2	0	0	0	0	0	0	0	0	0	0	0	0	1	0	0	1	0	0	0	0	0	0	0	0	0	0	0			0	0	1	0	0	0	0	0	6			1	1	0	0
1	0	0	0	0	0	0	0	0	0	0	0	0	1	0	0	1	0	0	0	1	0	0	0	0	0	0	0			0	0	1	0	0	0	0	0	0	0	1	1	1	0	0
1	0	1	0	0	0	0	0	0	0	0	0	1	1	0	0	1	1	1	1	0	1	0	0	0	0	0	1	1	0	2	3	0	0	0	1	0	1	0.25	0	0	0	1	0	0
1	0	1	0	1	0	0	0	1	0	0	1	0	1	0	0	1	1	1	1	1	1	1	0	0	0	0	1	1	1	2	3	1	0	0	0	1	1	5	1	1	1	1	1	1
1	0	0	0	0	0	0	0	1	1	0	0	0	0	1	1	2	1	1	1	0	0	1	0	0	0	0	1	0	0	1	3	1	1	0	0	0	0	0	1	1	1	1	0	0
1	0	0	0	0	0	0	0	1	0	0	0	1	1	0	0	1	0	1	1	1	0	1	0	0	0	0	0	0	0	2	2	1	1	0	0	0	0	0	0	0	0	1	0	0
1	0	0	0	1	0	0	0	0	1	0	0	1	1	0	0	1	1	1	0	0	1	1	0	0	0	0	1	0	1	2	2	1	0	0	0	1	1	0	1	1	1	1	0	1
1	0	0	0	0	0	0	0	0	0	0	0	0	0	1	1	2	0	0	0	0	0	0	0	0	0	0	1	0	1	2	0	1	0	0	0	0	0	0	1	1	0	1	0	0
1	0	0	0	0	0	0	0	0	1	0	0	1	0	0	1	1	0	1	1	0	1	1	0	0	1	0	0	1	0	2	2	1	0	0	1	1	2	0	1	0	1	1	0	0
1	0	0	0	0	0	0	0	0	1	0	0	0	0	0	1	1	0	0	0	1	0	1	0	1	0	0	1			0	0	0	0	0	0	0	0	0	1	0	1	0	0	1
1	0	1	1	0	0	0	0	1	1	0	0	0	1	1	1	3	1	1	1	0	0	1	0	0	1	1	1	0	0	3	3	1	1	0	0	1	1	8	1	1	1	1	1	0
1	0	0	0	0	0	0	0	1	0	0	0	0	1	0	0	1	1	1	0	0	1	1	0	0	0	0	1	0	1	0	2	1	0	0	1	0	1	0	0	1	0	1	0	1
2	1	1	0	1	0	0	0	1	1	0	0	0	1	1	0	2	1	1	1	0	1	1	0	0	0	1	0	0	0	1	3	1	0	0	1	1	2	0.67	1	1	0	1	1	0
1	0	0	0	0	0	0	0	0	0	0	1	0	0	1	1	2	1	1	1	0	0	0	0	0	0	0	1	0	0	1	3	1	1	0	0	0	0	0	0	1	1	1	0	1
1	0	1	0	1	0	1	0	1	0	0	0	0	0	0	1	1	1	1	0	0	1	1	0	0	0	0	1	1	1	3	2	1	1	0	0	1	1	2	0	1	1	1	1	1
1	0	0	0	1	0	0	0	1	0	0	0	1	0	1	1	2	0	0	1	0	0	1	0	0	0	0	0	0	0	1	1	1	0	0	0	0	0	0.17	0	0	0	1	0	0
1	0	0	0	0	0	0		0	0	0	0	0					0	0	0	0	0		0	0	0	0	0	0	0	0	0	0	1	0	1	1	2	3			1	1	0	0
1	0	0	0	0	0	1	0	0	0	0	0	0	1	0	0	1	0	1	1	0	1	0	0	0	0	0	0	0	0	1	2	1	0	0	0	0	0	0	0	1	0	1	0	1
2	0	0	0	0	0	1	0	1	1	1	1	0	0	1	1	2	0	1	1	1	1	1	0	0	1	1	1	0	0	1	2	1	0	0	0	0	0	4	1	0	0	0	0	0
1	1	1	0	1	0	1	0	1	1	0	1	0	1	0	1	2	1	1	1	0	0	1	1	0	0	0	1	1	1	3	3	1	0	0	0	0	0	0.87	0	1	1	0	0	1
2	0	0	0	1	0	1	0	0	0	0	0	0	0	0	1	1	1	1	1	0	1	0	0	0	0	1	0	0	0	0	3	0	0	0	0	0	0	0	1	1	1	0	0	0
1	0	0	0	0	0	0	0	0	0	1	0	1	0	1	1	2	1	1	0	1	0	1	0	0	1	1	1	1	1	2	2	1	1	0	0	1	1	2.08	1	1	1	1	1	0
1	0	1	0	1	1	0	0	1	0	1	1	0	1	1	1	3	1	1	1	1	1	1	0	1	0	0	0	1	1	2	3	0	0	0	0	1	1	8	0	1	1	1	1	1
2	0	1	0	1	0	0	1	0	0	1	0	0	1	0	0	1	0	0	0	0	0	1	0	0	1	0	1	1	1	3	0	1	1	0	0	1	1	0	1	0	0	0	1	1
1	1	0	0	1	0	0		0	1	0	0	0	1	0	0	1	1	1	1	0	1	1	0	0	0	0	0	1	0	0	3	1	0	0	0	0	0	0	1	1	1	1	0	1
1	0	1	0	0	0	0	0	0	0	0	0	0	1	1	1	3	1	1	1	0	0	0	0	0	0	1	1	1	0	3	3	1	0	0	0	1	1	0.33	0	1	1	0	0	1
2	0	0	0	0	0	0	0	1	0	0	0	0	0	1	1	2	1	1	1	0	1	1	0	0	0	0	1	0	1	1	3	0	0	0	0	0	0	0.02	1	1	1	1	0	0
1	0	0	0	0	0	1	0	1	1	0	0	0	1	0	0	1	0	0	0	0	1	1	0	0	1	0	1	0	0	1	0	1	0	0	0	1	1	0.5			0	0	0	0
1	0	1	0	1	0	0	0	0	0	0	1	0	1	0	0	1	0	1	1	0	0	0	0	0	0	0	0	1	1	2	2	1	0	0	0	1	1	0	0	1	1	1	0	0
1	0	0	0	0	0	0	0	1	1	0	0	1	1	1	1	3	1	1	1	0	0	1	0	0	0	1	1	0	0	2	3	1	0	0	0	0	0	1.5	1	1	0	1	0	0
1	0	1	0	0	0	0	0	0	0	0	0	0	1	0	0	1	0	1	1	0	0	0	0	0	0	0	1	1	1	2	2	1	0	0	0	1	1	0	1	1	1	1	1	0
1	0	0	0	1	0	1	1	1	1	0	0	0	0	0	1	1	1	1	1	0	1	1	1	0	0	1	1	0	0	0	3	0	0	0	0	0	0	0	1	1	1	0	0	0
1	0	0	0	0	0	0	0	1	0	0	0	1	0	1	1	2	1	1	1	0	1	1	0	0	0	0	1	0	1	2	3	0	1	0	0	1	1	2	1	1	1	1	0	0
1	0	0	0	1	0	0	1	1	1	0	0	0	0	0	1	1	0	0	0	1	0	1	0	0	0	0	0	0	0	1	0	0	0	0	0	0	0	0	0	0	1	1	0
1	0	0	0	0	0	0	0	0	0	0	0	0	1	0	0	1	0	0	0	0	0	0	0	0	0	0	0	1	1	1	0	1	1	0	0	1	1	0.5	0	0	1	1	0	0
1	0	0	0	0	1	0	0	0	1	0	1	0	0	1	1	2	1	1	1	0	0	1	0	0	0	0	1	1	1	1	3	1	1	0	0	0	0	0	1	1	1	1	0	1
1	0	0	0	0	0	1	0	0	0	0	0	0	0	1	1	2	0	1	1	0	0	0	0	0	0	0	0	0	0	0	2	1	0	0	0	0	0	0	0	1	0	1	0	0
1	0	0	0	0	0	0	0	1	0	0	0	0	1	0	0	1	0	1	1	0	0	1	0	0	0	1	1	0	0	1	2	1	0	0	0	1	1	0.08	0	1	1	1	0	1
1	0	1	0	0	0	0	0	0	0	0	0	1	1	0	0	1	1	1	1	0	0	0	0	0	0	0	1	1	0	2	3	1	0	0	0	0	0	0	1	1	1	1	1	1
1	0	1	0	0	0	0	0	1	0	0	1	0	0	0	1	1	0	0	1	0	0	1	0	0	0	0	0			2	1	1	1	0	0	0	0	0	1	1	0	1	1	1
1	0	0	0	0	0	1	0	1	0	0	0	1	0	1	1	2	0	0	0	0	0	1	0	0	0	0	0	0	0	1	0	1	0	0	0	0	0	0	1	1	1	1	0	0
